# Supplementary material for: Transcriptional insights of citrus defense response against Diaporthe citri
Source: BMC Plant Biol. 2023 Dec 4;23:614. doi: 10.1186/s12870-023-04624-x (PMC10694908; doi:10.1186/s12870-023-04624-x)
Supplement: Supplementary file 1 — Additional file 1: Table S1. Summary statistics of the RNA-Seq data. [file 12870_2023_4624_MOESM1_ESM.xlsx]

## Sheet: summary
Table S1. Summary statistics of the RNA-Seq data.
Samples	Replicate	Quality-trimmed reads	Percentage of mapped reads to the reference genome
Dc-inoculation at 3 dpi	1	22526981	97.11
	2	22513179	97.45
	3	44502089	97.43
	4	22578075	97.24
	5	22325573	97.27
Dc-inoculation at 14 dpi	1	21242128	97.26
	2	21572963	97.28
	3	22406078	97.11
	4	23402019	97.41
	5	21192320	96.98
Mock-inoculation at 3 dpi	1	25339015	97.66
	2	33173376	97.68
	3	21777799	97.44
	4	19871752	97.54
	5	21209567	97.26
Mock-inoculation at 14 dpi	1	21290183	97.33
	2	21172951	97.51
	3	22013257	97.51
	4	21292766	97.39
	5	21803508	97.24
